# Supplementary material for: PMMA/SWCNT Composites with Very Low Electrical Percolation Threshold by Direct Incorporation and Masterbatch Dilution and Characterization of Electrical and Thermoelectrical Properties
Source: Nanomaterials (Basel). 2023 Apr 21;13(8):1431. doi: 10.3390/nano13081431 (PMC10145481; doi:10.3390/nano13081431)
Supplement: Supplementary file 1 [file nanomaterials-13-01431-s001.zip]

Archive with 1 entries (1 files):
- nanomaterials-2333510-supplementary.pdf
